# Supplementary material for: Design, Synthesis, and Electrical Performance of Three-Dimensional Hydrogen-Bonded Imidazole-Octamolybdenum-Oxo Cluster Supramolecular Materials
Source: Molecules. 2025 Jul 24;30(15):3107. doi: 10.3390/molecules30153107 (PMC12348099; doi:10.3390/molecules30153107)
Supplement: Supplementary file 1 [file molecules-30-03107-s001.zip]

Archive with 1 entries (1 files):
- molecules-3769308-supplementary.pdf
